# Supplementary material for: The Evaluation of the Four-Chamber Cardiac Dissection Method of the Fetal Heart as an Alternative to Conventional Inflow–Outflow Dissection in Small Gestational-Age Fetuses
Source: Diagnostics (Basel). 2022 Jan 17;12(1):223. doi: 10.3390/diagnostics12010223 (PMC8775121; doi:10.3390/diagnostics12010223)
Supplement: Supplementary file 1 [file diagnostics-12-00223-s001.zip]

Archive with 1 entries (1 files):
- diagnostics-1455207-supplementary.pdf
